# Supplementary material for: Application of Single-Cell Sequencing and Machine Learning in Prognosis and Immune Profiling of Lung Adenocarcinoma: Exploring Disease Mechanisms and Treatment Strategies Based on Circadian Rhythm Gene Signatures
Source: Cancers (Basel). 2025 Sep 5;17(17):2911. doi: 10.3390/cancers17172911 (PMC12428086; doi:10.3390/cancers17172911)
Supplement: Supplementary file 1 [file cancers-17-02911-s001.zip › supplementary/Supplementary Table S1.xlsx]

## Sheet: Sheet1
Supplementary Table S1. Data sets resources included in this study.
Data	Database	Accession number	Sample Size
Transcriptome datasets
Train_Cohort	The Cancer Genome Atlas ((http://cancergenome.nih.gov/))	TCGA-LUAD	503
Train_Cohort1	Gene Expression Omnibus (https://www.ncbi.nlm.nih.gov/geo/)	GSE13213	119
Train_Cohort2	Gene Expression Omnibus (https://www.ncbi.nlm.nih.gov/geo/)	GSE26939	115
Train_Cohort3	Gene Expression Omnibus (https://www.ncbi.nlm.nih.gov/geo/)	GSE30219	86
Train_Cohort4	Gene Expression Omnibus (https://www.ncbi.nlm.nih.gov/geo/)	GSE31210	226
Train_Cohort5	Gene Expression Omnibus (https://www.ncbi.nlm.nih.gov/geo/)	GSE42127	134
Train_Cohort6	Gene Expression Omnibus (https://www.ncbi.nlm.nih.gov/geo/)	GSE50081	127
