# Supplementary material for: Application of Single-Cell Sequencing and Machine Learning in Prognosis and Immune Profiling of Lung Adenocarcinoma: Exploring Disease Mechanisms and Treatment Strategies Based on Circadian Rhythm Gene Signatures
Source: Cancers (Basel). 2025 Sep 5;17(17):2911. doi: 10.3390/cancers17172911 (PMC12428086; doi:10.3390/cancers17172911)
Supplement: Supplementary file 1 [file cancers-17-02911-s001.zip › supplementary/Supplementary Table S2.xlsx]

## Sheet: Sheet1
Primers and siRNA Sequences Used in the Study
siRNA sequence (5′ to 3′):	Sense：GGUUUGCAAGUUCACAGUA/dT//dT/
	Antisense：UACUGUGAACUUGCAAACC/dT//dT/
Primer sequences	H-ARNTL2-S ：TGAAGAACTGTCTGCAATGATCC
	H-ARNTL2-A：CTTCCCACATAAGAATTTGTCAAGC
